# Supplementary material for: Structural Constraints on the Covariance Matrix Derived from Multiple Aligned Protein Sequences
Source: PLoS One. 2011 Dec 5;6(12):e28265. doi: 10.1371/journal.pone.0028265 (PMC3237328; doi:10.1371/journal.pone.0028265)
Supplement: File S1 — Implementation notes on the Moore-Penrose generalized inverse. (TXT) [file pone.0028265.s001.txt]

http://www.tulane.edu/~PsycStat/dunlap/Psyc613/RI2.html

https://groups.google.com/group/sci.math.num-analysis/msg/9d09221b632d77a3?hl=de&pli=1


The Moore-Penrose generalized inverse can be calculated using a NR subroutine
that computes the Singular Value Decomposition (SVD) of a matrix.  Here's
how...

Suppose that the real matrix A has m rows and n columns (m >= n).  Let
w_1,...,w_n be the singular values of A, and let W = diag(w_1,...,w_n) be a
diagonal n x n matrix.  Suppose that the SVD of A is

                             A = U * W * V'

where U is an m x n column-orthogonal matrix, V is an n x n orthogonal matrix,
and ' denotes transpose.  You can use the SVDCMP subroutine from NR (see
chapter 2, section 9) -- or a comparable routine from LINPACK or some other
library -- to compute the matricies U, V, and W in the SVD of A.

How do we use the results of the SVD computation to compute the Moore-
Penrose generalized inverse of A?  Before we can attempt to compute the
generalized inverse of A, we must adjust W to take into account the precision
of the machine on which the computations were performed.  Let epsilon denote
the machine precision, and w_max denote the largest SV of A.  Any SV of A which is less
is less than

                           m * epsilon * w_max

should probably (i.e., this is only a rule of thumb) be set to zero;
otherwise, SV's which are "too small" (and may have been by-products of
roundoff error) will overwhelm the more accurately computed SV's in the
computation of the generalized inverse.  Let W_0 denote the matrix obtained
from W by making these adjustments.  Let W_0^+ denote the matrix obtained from
W_0 by replacing each *non-zero* diagonal element with its reciprocal.  Then
the Moore-Penrose generalized inverse of A is the n x m matrix

                         A^+  =  V * W_0^+ * U'

If, in the precision of the machine, A has full rank (i.e., if all the diagonal
entries of W_0 are non-zero), then A^+ is in fact a left-inverse for A.

NOTES:

(1)  I do not claim that this is the *preferred* method for computing the
Moore-Penrose inverse, but offer this is a way of computing it using routines
provided in Numerical Recipes.

(2)  The Moore-Penrose inverse is used to compute the optimal solution to the
linear system  A*x = b  when m >= n; i.e., to compute the solution with minimal
Euclidean length if a solution exists, or to compute the solution in the
least-squares sense if no ordinary solution exists.

(3)  Due to numerical considerations, I believe that it is generally better to
compute the solution of A*x=b directly from

                        x = (V * (W_0^+ * (U'*b)))

rather than to compute the Moore-Penrose inverse separately and then calculate

                               x = (A^+)*b.

(4)  Three out of four books surveyed (by me) gave a slightly different form
of the SVD than the one described in "Numerical Recipes".  The majority of
books define the SVD of an m x n matrix A to be

                                A = P D Q'

where P is an m x m orthogonal matrix (i.e., square, and not merely column-
orthogonal), D is an m x n (i.e., *not* square) diagonal matrix whose
diagonal elements are the singular values of A, and Q is an n x n othogonal
matrix.  The second form seems to be much more convenient for theoretical
calculations (e.g., symbolic manipulations with equations involving
matricies), but adds NO NEW INFORMATION about the matrix A.  Indeed, Q is
identical to V, D is obtained from W by padding W with m - n rows of zeros,
and P is obtained from U by augmenting the columns of U via the Gram-Schmidt
process to form an orthonormal basis of m-dimensional space.  None of these
changes in any way involve the matrix A.  Hence, the "Numerical Recipes" form
of the SVD is better suited for numerical computation since it does not
waste space storing or time computing the "superfluous" parts of P and D. 
